# Supplementary material for: Walking for Health: Franz Tappeiner (1816–1902), Meran, and the Origins of Public Health-Oriented Physical Activity
Source: Int J Environ Res Public Health. 2026 Feb 16;23(2):248. doi: 10.3390/ijerph23020248 (PMC12941118; doi:10.3390/ijerph23020248)
Supplement: Supplementary file 1 [file ijerph-23-00248-s001.zip]

Archive with 1 entries (1 files):
- ijerph-4128613-supplementary.pdf
